# Supplementary material for: Safety and Immunogenicity of Betuvax-CoV-2, an RBD-Fc-Based SARS-CoV-2 Recombinant Vaccine: Preliminary Results of the First-in-Human, Randomized, Double-Blind, Placebo-Controlled Phase I/II Clinical Trial
Source: Vaccines (Basel). 2023 Feb 1;11(2):326. doi: 10.3390/vaccines11020326 (PMC9965088; doi:10.3390/vaccines11020326)
Supplement: Supplementary file 1 [file vaccines-11-00326-s001.zip]

Archive with 1 entries (1 files):
- vaccines-2077265-supplementary.pdf
